# Supplementary material for: CSDE1 Intracellular Distribution as a Biomarker of Melanoma Prognosis
Source: Int J Mol Sci. 2024 Feb 15;25(4):2319. doi: 10.3390/ijms25042319 (PMC10889260; doi:10.3390/ijms25042319)
Supplement: Supplementary file 1 [file ijms-25-02319-s001.zip]

Archive with 1 entries (1 files):
- ijms-2761391-supplementary.pdf
